# Supplementary material for: A System for Performing High Throughput Assays of Synaptic Function
Source: PLoS One. 2011 Oct 5;6(10):e25999. doi: 10.1371/journal.pone.0025999 (PMC3187845; doi:10.1371/journal.pone.0025999)
Supplement: Dataset S1 — MANTRA system screening data for a single LOPAC plate. (XLS) [file pone.0025999.s006.xls]

## Sheet: Methods
	The plate of the LOPAC library containing PMA (Sigma) was screened in triplicate on the MANTRA system (10 uM; 1 hour incubation) using a stimulation protocol consisting of a 5 Hz/30 sec train, a 10 Hz/30 sec train, and a 30 Hz/15 sec train separated by 5 minute intervals. Shown are the compound names, the mean +/- SEM of the response amplitudes in the presence of each compound, and the ratio of t…

## Sheet: Data
			5Hz		10Hz		30Hz		30/5 Ratio
	No.	Compound Name	Mean	SEM	Mean	SEM	Mean	SEM	Mean	SEM	Reported activity
	17	Promazine hydrochloride	0.812694	0.0985482	0.585885	0.151644	0.408264	0.131664	0.488013	0.102203	D2 dopamine receptor antagonist; phenothiazine antipsychotic
	18	Pirenzepine dihydrochloride	1.0202	0.0575023	0.955413	0.0406939	0.883666	0.0925694	0.875241	0.133692	Selective M1 muscarinic acetylcholine receptor antagonist
	19	1,3-PBIT dihydrobromide	1.00581	0.103406	0.975786	0.0942092	0.905565	0.0844006	0.907849	0.0865627	Potent inducible nitric oxide synthase (iNOS) inhibitor; endothelial NOS (eNOS) inhibitor
	20	(±)-cis-Piperidine-2,3-dicarboxylic acid	1.06152	0.038989	1.05215	0.0556249	1.05367	0.0650932	0.987165	0.0278023	Excitatory amino acid; NMDA glutamate receptor agonist
	21	Piribedil maleate	0.984151	0.0379883	0.93314	0.0956813	0.899668	0.120755	0.905759	0.0926426	Non-selective dopamine receptor agonist
	22	Procaine hydrochloride	0.790562	0.0120251	0.810821	0.0217501	0.859709	0.035417	1.08255	0.0318936	Na+ channel blocker
	23	Phaclofen	1.02854	0.0278841	1.02594	0.0260213	1.03808	0.0104835	1.00626	0.0166908	GABA-B receptor antagonist
	24	Pregnenolone sulfate sodium	0.8954	0.0360092	0.87622	0.0258721	0.877183	0.039045	0.975501	0.00512779	Neurosteroid that antagonizes the GABA-A receptor chloride channels
	25	PD 168,077 maleate	0.967337	0.0359313	0.954713	0.068182	0.875801	0.0637772	0.900607	0.0441986	Selective D4 dopamine receptor agonist
	26	Quinacrine dihydrochloride	1.02305	0.0456627	0.706441	0.0629343	0.498762	0.0486264	0.485623	0.044071	Monoamine oxidase (MAO) inhibitor; antimalarial
	27	Phenelzine sulfate	1.08019	0.0584097	0.905959	0.050571	0.83413	0.112635	0.777094	0.145888	Non-selective MAO-A/B inhibitor
	28	Putrescine dihydrochloride	1.01798	0.0579247	1.00796	0.0692507	1.00607	0.0401874	0.98687	0.0260197	Binds to the NMDA receptor polyamine site and potentiates currents
	29	Protoporphyrin IX disodium	1.05184	0.0677889	1.05577	0.0623846	1.05401	0.0665953	1.00094	0.0504875	Activates soluble guanylyl cyclase
	30	Protriptyline hydrochloride	0.44258	0.0311782	0.301955	0.0424132	0.277917	0.0118093	0.584495	0.0274492	Norepinephrine reuptake blocker
	31	Paromomycin sulfate	1.01637	0.0532155	1.03593	0.0543691	1.03461	0.0415971	1.01537	0.0165764	Oligosacchiride-type antibiotic; interferes with protein synthesis
	32	2-Phenylaminoadenosine	0.868046	0.0376418	0.868098	0.0290671	0.875788	0.0650738	1.00261	0.0337012	Selective A2 adenosine receptor agonist
	33	BF-170 hydrochloride	1.06778	0.122854	0.94053	0.156005	0.806459	0.135196	0.742564	0.0428744	Tau binder
	34	PPADS	0.999725	0.0511259	0.969056	0.045706	0.926645	0.0420817	0.925494	0.0415598	Selective P2 receptor antagonist
	35	SU 6656	0.000774119	0.000774119	0.000809225	0.000809225	0.000648098	0.000648098	0	0	Selective Src family kinase inhibitor.
	36	Quazinone	1.00198	0.0197927	0.989129	0.0182018	0.964159	0.0310805	0.95914	0.0351035	Phosphodiesterase III (PDE III) inhibitor
	37	Pheniramine maleate	0.971582	0.0731416	0.934484	0.0522744	0.865367	0.0610002	0.895257	0.0853002	H1 histamine receptor antagonist.
	38	Phentolamine mesylate	0.922924	0.0284645	0.692004	0.0200185	0.632032	0.0128431	0.683786	0.0289777	ATP-sensitive K+ channel blocker; alpha adrenoceptor antagonist
	39	1,4-PBIT dihydrobromide	0.915658	0.0448113	0.906692	0.0681845	0.924256	0.0504385	1.00494	0.00563577	Potent inducible nitric oxide synthase (iNOS) inhibitor; endothelial NOS (eNOS) inhibitor
	40	Pergolide methanesulfonate	0.885081	0.0620663	0.617357	0.0564624	0.519511	0.00445899	0.58722	0.0361604	Dopamine receptor agonist
	41	1,10-Phenanthroline monohydrate	0.879902	0.0721335	0.840767	0.077993	0.773743	0.0616524	0.877015	0.030267	Metalloprotease inhibitor; chelates iron, zinc and other divalent metals
	42	R(+)-3PPP hydrochloride	0.925022	0.144673	0.908584	0.0760894	0.824977	0.0391939	0.919963	0.108879	Binds with high selectivity to sigma receptors; dopamine receptor agonist
	43	1-Phenylbiguanide	0.969022	0.0668098	0.928703	0.0355913	0.917223	0.0501714	0.944764	0.0165141	5-HT3 serotonin receptor agonist
	44	S(+)-PD 128,907 hydrochloride	0.870683	0.0603008	0.893667	0.120554	0.900104	0.139032	1.02367	0.0881651	Selective D3 dopamine receptor agonist
	45	Quinolinic acid	0.910934	0.0578391	0.921756	0.0302665	0.935067	0.00436563	1.02695	0.0699791	Neurotoxin which has neuroexcitatory activity
	46	(-)-Quinpirole hydrochloride	1.00293	0.037454	0.949057	0.0500016	0.982001	0.0623872	0.977166	0.06768	Selective D2-like dopamine receptor agonist with some selectivity for D3 sites
	47	Phosphonoacetic acid	0.894667	0.0262447	0.925255	0.0457814	0.933704	0.0423454	1.03912	0.0298722	DNA Polymerase inhibitor
	48	Propionylpromazine hydrochloride	0.301392	0.0381694	0.203489	0.0266642	0.1712	0.0208057	0.581112	0.10033	D2 dopamine receptor antagonist; phenothiazine antipsychotic
	49	Phenylbutazone	0.959608	0.0525631	0.860881	0.0315073	0.765071	0.0259716	0.800506	0.0635576	Anti-inflammatory; substrate for prostaglandin peroxidase
	50	6(5H)-Phenanthridinone	1.1351	0.0539873	1.04891	0.0592916	1.02916	0.0790203	0.900733	0.0254455	Poly(ADP-ribose) Polymerase (PARP) inhibitor
	51	Procainamide hydrochloride	0.976603	0.0417461	0.980557	0.0322223	0.965968	0.0383413	0.986187	0.0273005	Na+ channel blocker and Class I anti-arrhythmic
	52	S(-)-3PPP hydrochloride	1.04076	0.0545947	1.00468	0.0340245	0.956051	0.0454657	0.91639	0.0298239	Dopamine autoreceptor agonist; postsynaptic dopamine receptor antagonist
	53	SKF 94836	0.884884	0.0198359	0.886452	0.0164023	0.880829	0.0231232	0.993697	0.0479436	Phosphodiesterase III (PDE III) inhibitor.
	54	Phenamil methanesulfonate	1.00733	0.11176	0.893636	0.1071	0.781163	0.0966131	0.770335	0.0119903	Irreversible inhibitor of amiloride-sensitive Na+ channels
	55	Quercetin dihydrate	1.06873	0.0781178	0.959205	0.0653363	0.9	0.0230698	0.845381	0.0451031	Mitochondrial ATPase and phosphodiesterase (PDE) inhibitor; inhibits PI3-K activity
	56	Quipazine, N-methyl-, dimaleate	0.94282	0.056093	0.88352	0.0299477	0.79668	0.0562271	0.841296	0.0257688	5-HT3 serotonin receptor agonist
	57	(-)-Perillic acid	0.953188	0.0795286	1.00688	0.0700643	1.07357	0.0696127	1.12882	0.0618374	p21ras inhibitor
	58	Prazosin hydrochloride	0.980766	0.0820522	0.813351	0.0400852	0.737179	0.0605919	0.766514	0.111737	Peripheral alpha1 adrenoceptor antagonist
	59	Picotamide	0.946893	0.0388515	0.983037	0.0519546	0.977677	0.0530779	1.02866	0.0367506	Eicosenoid receptor antagonist; a thromboxane A2 antagonist
	60	5alpha-Pregnan-3alpha-ol-20-one	0.699168	0.0513345	0.630609	0.0240942	0.61569	0.0188291	0.890579	0.093503	Positive allosteric modulator of GABA-A chloride channels
	61	Prilocaine hydrochloride	0.971351	0.186201	0.912421	0.165796	0.841233	0.12769	0.875332	0.0362389	Na+ channel blocker
	62	(±)-PPHT hydrochloride	0.395588	0.0574095	0.228074	0.0276383	0.178733	0.0246863	0.451136	0.00546395	Potent D2 dopamine receptor agonist
	63	Pirenperone	0.938945	0.0665482	0.867977	0.0530772	0.788096	0.0376432	0.84292	0.0644531	5-HT2 Serotonin receptor antagonist
	64	PMBA	1.05252	0.0829454	1.02015	0.0281011	1.00228	0.0411819	0.95931	0.0812317	Selective strychnine-sensitive glycine receptor antagonist
	65	Quinidine sulfate	0.749737	0.0466695	0.527348	0.0163043	0.461742	0.0339404	0.612588	0.00765519	Na+ channel blocker
	66	Quipazine, 6-nitro-, maleate	0.981871	0.0998657	0.91762	0.0516722	0.817136	0.0954605	0.827703	0.0126599	Potent and selective serotonin reuptake inhibitor
	67	Pyrazinecarboxamide	1.04806	0.0214289	1.07446	0.0240099	1.02453	0.0228848	0.975227	0.0392607	Antibiotic; tuberculostatic
	68	Phloretin	1.09173	0.124342	0.961398	0.117912	0.936691	0.14012	0.849473	0.0385165	Blocks L-type Ca2+ channels
	69	Tranylcypromine hydrochloride	0.996536	0.0742524	0.953624	0.0433817	0.855324	0.0278896	0.8618	0.0517657	MAO inhibitor; antidepressant
	70	Propantheline bromide	0.46837	0.0144777	0.303417	0.00787973	0.223687	0.0128869	0.475586	0.0211913	Muscarinic acetylcholine receptor antagonist
	71	Propentofylline	0.985007	0.0207222	0.962605	0.00318675	0.920326	0.002328	0.931453	0.0178635	Adenosine transport inhibitor; non-selective adenosine receptor antagonist
	72	3-Phenylpropargylamine hydrochloride	0.867053	0.0424275	0.829079	0.0284972	0.835318	0.0470683	0.958982	0.00902632	Potent, time-dependent inhibitor of dopamine beta-hydroxylase (DBH)
	73	IC 261	0.910156	0.0451237	0.592107	0.00975575	0.409949	0.0190895	0.451354	0.03435	Casein kinase-1 (CK-1delta/epsilon) inhibitor.
	74	Bay 11-7082	0.235879	0.0265696	0.200345	0.0207111	0.148709	0.0210295	0.624305	0.0172245	Inhibitor of cytokine-induced IKB-alpha phosphorylation
	75	Quipazine dimaleate	1.10653	0.132685	0.992114	0.0635782	0.927437	0.0414366	0.849366	0.062138	Serotonin receptor agonist
	76	Quinelorane dihydrochloride	0.808953	0.0970011	0.756588	0.0684463	0.703518	0.0393001	0.879147	0.0559149	D2 Dopamine receptor agonist
	77	Primidone	0.954851	0.104853	0.941439	0.109621	0.897359	0.105961	0.934466	0.0285126	Anticonvulsant
	78	Pargyline hydrochloride	0.878402	0.0319587	0.892995	0.0528914	0.86193	0.0650787	0.979493	0.0814699	MAO inhibitor
	79	(S)-Propranolol hydrochloride	0.624473	0.030177	0.445865	0.0165849	0.351396	0.0445868	0.556766	0.046091	beta-adrenoceptor receptor antagonist; 5-HT1 serotonin receptor antagonist
	80	K114	1.00759	0.113542	0.682548	0.128023	0.486568	0.086973	0.474511	0.0308313	beta-amyloid probe
	81	(S)-(-)-propafenone hydrochloride	0.290772	0.0220463	0.219304	0.0132812	0.183404	0.0143308	0.642829	0.0987458	beta-Adrenoceptor blocker
	82	N6-2-Phenylethyladenosine	0.643442	0.0567986	0.752209	0.0661977	0.806857	0.0654516	1.25101	0.0146119	Selective A1 adenosine receptor agonist
	83	A3 hydrochloride	0.974575	0.0959797	0.820454	0.0800546	0.76575	0.0426598	0.789248	0.0371518	Non-selective casein kinase (CK) inhibitor.
	84	PD 98,059	0.871467	0.02717	0.89427	0.0440285	0.914701	0.0517349	1.04454	0.0389643	Specific inhibitor of the activation of mitogen-activated protein kinase kinase (MAPKK)
	85	Quinine sulfate	0.745231	0.119997	0.689209	0.161139	0.71145	0.169559	0.921539	0.0980512	K+ channel blocker
	86	(±)-Quinpirole dihydrochloride	0.829736	0.0227704	0.821658	0.0232651	0.849761	0.0407571	1.02014	0.0387118	Selective D2-like dopamine receptor agonist
	87	PDMP hydrochloride	0.537734	0.0740125	0.331749	0.0446686	0.228357	0.0232641	0.435157	0.0544449	Glucosylceramide synthase inhibitor
	88	Phorbol 12-myristate 13-acetate	1.6801	0.0701901	1.23655	0.077743	0.947928	0.0480542	0.561726	0.00949203	Activates protein kinase C
	89	Ammonium pyrrolidinedithiocarbamate	1.02839	0.0785921	1.07334	0.105858	1.08347	0.070804	1.0518	0.0261003	Prevents induction of nitric oxide synthase (NOS) by inhibiting translation of NOS mRNA
	90	Prochlorperazine dimaleate	0.0999237	0.0216791	0.114764	0.0310943	0.100471	0.0145916	1.07753	0.196429	D2 receptor antagonist; antipsychotic agent
	91	Pyridostigmine bromide	0.905518	0.0846417	0.919793	0.0545769	1.00499	0.0426154	1.11717	0.0702985	Cholinesterase inhibitor
	92	N6-Phenyladenosine	0.672169	0.0530134	0.806054	0.0772293	0.911152	0.0594893	1.35693	0.0804524	Potent A1 adenosine receptor agonist
	93	Pinacidil	0.983076	0.0518954	1.00952	0.0548429	1.00025	0.00813358	1.01859	0.048371	K+ channel activator
	94	(±)-PD 128,907 hydrochloride	0.980277	0.050441	1.00329	0.0502902	1.01442	0.0308813	1.03361	0.0336152	Selective D3 dopamine receptor agonist
	95	(+)-Quisqualic acid	0.563936	0.057626	0.620278	0.0452944	0.547437	0.0349774	0.978048	0.0635136	AMPA receptor agonist
	96	Cortexolone	0.99641	0.0906733	0.924047	0.0940811	0.887598	0.0889773	0.888705	0.0582937	Precursor of cortisol biosynthesis
