# Supplementary material for: A System for Performing High Throughput Assays of Synaptic Function
Source: PLoS One. 2011 Oct 5;6(10):e25999. doi: 10.1371/journal.pone.0025999 (PMC3187845; doi:10.1371/journal.pone.0025999)
Supplement: Dataset S2 — MANTRA system screening data for adenosine receptor compound plate. (XLS) [file pone.0025999.s007.xls]

## Sheet: Methods
	A plate of compounds targetting purine and adenosine receptors (Enzo Life Sciences) was screened in triplicate on the MANTRA system (10 uM; 1 hour incubation) using a stimulation protocol consisting of a 5 Hz/30 sec train, a 10 Hz/30 sec train, and a 30 Hz/15 sec train separated by 5 minute intervals. Shown are the compound names, the mean +/- SEM of the response amplitudes in the presence of eac…

## Sheet: Data
			5Hz		10Hz		30Hz		30/5Hz
	No.	Compound	Mean	SEM	Mean	SEM	Mean	SEM	Mean	SEM	Reported activity
	1	Theophylline	1.0309	0.0568323	1.001	0.058948	1.00331	0.0632971	0.969123	0.0358116	A2B adenosine receptor ligand
	2	7-(b-Hydroxyethyl)theophylline	1.16479	0.0420297	1.09602	0.0533168	1.08649	0.025077	0.928907	0.0126425	Theophylline analog
	3	Alloxazine	0.991921	0.0401747	0.948001	0.0550962	0.920181	0.0573038	0.923458	0.0491751	A2B adenosine antagonist
	4	Adenosine	0.614097	0.0323571	0.781262	0.0567506	0.896299	0.0502693	1.45347	0.0525551	Endogenous agonist
	5	Adenosine amine congener	0.671608	0.0416323	0.828857	0.0548395	0.940092	0.0388957	1.39812	0.0560816	A1 adenosine agonist
	6	2-Chloroadenosine	0.685501	0.0485243	0.813869	0.0641154	0.896386	0.0343009	1.30759	0.052771	A1 adenosine agonist
	7	5'-N-Ethylcarboxamidoadenosine	0.7051	0.0246814	0.816351	0.0452762	0.911433	0.0362645	1.2862	0.0279893	A1/A2 adenosine agonist
	8	CPCA	0.656416	0.0228592	0.819757	0.0174505	0.901201	0.0111121	1.36855	0.04018	A2 adenosine agonist
	9	MECA	0.841371	0.0110823	0.875112	0.0560315	0.906495	0.0772548	1.06993	0.0765635	A2 adenosine agonist
	10	2-CI-IB-MECA	1.23588	0.0889487	1.2221	0.101923	1.13008	0.0689307	0.911685	0.0268433	A3 adenosine agonist
	11	IB-MECA	0.8113	0.0285187	0.895391	0.052134	0.909845	0.073057	1.11229	0.0512733	A3 adenosine agonist
	12	AB-MECA	0.899864	0.126286	0.932152	0.11599	0.904593	0.110133	1.00524	0.0300719	A3 adenosine agonist
	13	APNEA	0.591242	0.0722446	0.703903	0.0893485	0.805469	0.0837167	1.36629	0.0991041	Adenosine agonist
	14	MRS 1220	1.1895	0.0819721	1.04259	0.110227	0.941009	0.0796422	0.785349	0.0123956	A3 adenosine antagonist
	15	ZM 241385	1.04179	0.170577	0.986354	0.0945857	1.00771	0.041074	0.982256	0.121605	A2A adenosine antagonist
	16	8-Cyclopentyltheophylline	1.0386	0.077729	1.02946	0.0780309	1.01253	0.0741661	0.97019	0.00256126	A1 adenosine antagonist
	17	N6-Cyclohexyladenosine	0.704495	0.0820975	0.784649	0.0651354	0.910618	0.0930612	1.29017	0.030285	A1 adenosine agonist
	18	N6-Cyclopentyladenosine	0.677347	0.0460152	0.812727	0.0720867	0.910098	0.0333912	1.34296	0.0503773	A1 adenosine agonist
	19	8-Cyclopentyl-1,3-dipropylxanthine	1.08306	0.0711268	1.02478	0.0628017	0.985291	0.0628185	0.907384	0.0211224	A1 adenosine antagonist
	20	8-(p-Sulfophenyl)theophylline	1.02587	0.0931394	1.01408	0.0683754	0.965681	0.0847335	0.938447	0.0443581	Adenosine antagonist
	21	Furafylline	1.07787	0.136069	1.02185	0.114818	1.03973	0.0559272	0.979905	0.0894985	Methylxanthine derivative
	22	Propentofylline	1.03804	0.0506569	1.09672	0.0425195	0.976404	0.0392037	0.937833	0.0366883	Adenosine transport inhibitor
	23	Lisofylline	0.925611	0.062263	0.98032	0.0801704	0.931075	0.0941881	0.996266	0.0432292
	24	2-Chloro-N6-cyclopentyladenosine	0.578715	0.0245868	0.71763	0.0458729	0.83664	0.0636124	1.43435	0.0465598	A1 adenosine agonist
	25	Caffeine	1.0142	0.101228	0.93769	0.111936	0.943972	0.0814894	0.929308	0.0246161
	26	(-)-N6-(2-Phenylisopropyl)adenosine	0.673345	0.0501066	0.802311	0.0766529	0.935057	0.044985	1.38705	0.0393394	A1 adenosine agonist
	27	(+)-N6-(2-Phenylisopropyl)adenosine	0.680411	0.0437237	0.793639	0.0543883	0.916296	0.0811961	1.34139	0.0901016	A1 adenosine agonist
	28	N6-P-Sulfophenyladenosine	0.745785	0.0663649	0.83553	0.0673056	1.00494	0.0581429	1.35003	0.0658939	A1 adenosine agonist
	29	Paraxanthine	1.04098	0.187933	1.09652	0.152692	1.09579	0.0847563	1.08643	0.108917	Adenosine receptor ligand
	30	1-Allyl-3,7-dimethyl-8-phenylxanthine	1.05607	0.100199	1.0175	0.0848297	1.01178	0.0762617	0.959696	0.0570823	A1 adenosine antagonist
	31	1-Allyl-3,7-dimethyl-8-p-sulfophenylxanthine	1.03023	0.0515407	1.00921	0.047453	1.03732	0.0425282	1.00363	0.0334947	A2 adenosine antagonist
	32	1,3-Dipropyl-7-methylxanthine	1.08724	0.0765083	1.08155	0.115628	0.965503	0.0768637	0.88241	0.0112361	A2 adenosine receptor ligand
	33	3,7-Dimethyl-1-propargylxanthine	1.11255	0.0797404	1.0686	0.0857121	1.0395	0.0341707	0.93596	0.048627	A2 adenosine antagonist
	34	3-Isobutyl-1-methylxanthine	1.07331	0.0938474	1.05961	0.0585344	1.04786	0.0856	0.972221	0.010588	Adenosine receptor antagonist
	35	1,3-Dipropyl-8-phenylxanthine	0.884119	0.0670531	0.770288	0.0577852	0.687505	0.0347341	0.776561	0.0206148	A1 adenosine antagonist
	36	3-N-Propylxanthine	0.939843	0.0994592	0.749135	0.193892	0.761474	0.231887	1.06604	0.142682	A1/2 adenosine antagonist
	37	CGS-15943	0.921559	0.0998184	0.863499	0.0933635	0.865714	0.0708314	0.940497	0.041491	Adenosine receptor antagonist
	38	8-(3-Chlorostyryl)caffeine	1.00396	0.0228726	0.97232	0.0343501	0.921419	0.0237085	0.912978	0.00284527	A2A adenosine antagonist
	39	Dilazep	0.459247	0.0659408	0.3075	0.051743	0.245465	0.0284987	0.537534	0.0299313	Adenosine uptake inhibitor
	40	Erythro-9-(2-hydroxy-3-nonyl)adenine	0.926894	0.0444804	0.939552	0.0510025	0.923528	0.0253857	0.99322	0.0203587	Adenosine deaminase inhibitor
	41	5-Iodotubercidin	0.916111	0.0532559	0.943673	0.080929	0.916125	0.0352984	0.997396	0.0222011	Adenosine kinase inhibitor
	42	S-(4-Nitrobenzyl)-6-thioinosine	1.15234	0.0778531	1.08864	0.0732957	1.11027	0.0443289	0.962702	0.0327822	Adenosine uptake inhibitor
	43	S-(4-Nitrobenzyl)-6-thioguanosine	1.04025	0.119883	1.03027	0.0826758	1.06124	0.0181097	1.02661	0.10099	Adenosine transport inhibitor
	44	Dipyridamole	0.48441	0.0509202	0.41991	0.0458338	0.397768	0.0628619	0.810504	0.0552489	Adenosine transport inhibitor
	45	1-Methyladenosine	1.09651	0.095059	1.08879	0.101249	1.11049	0.132813	1.0025	0.0483775	Adenosine analog
	46	N6-Methyladenosine	0.980406	0.116302	1.03345	0.129089	1.06505	0.110316	1.0861	0.0317838	Adenosine analog
	47	N6-Methyl-2'-deoxy-adenosine	1.00146	0.104004	0.99483	0.129929	0.986888	0.123014	0.976463	0.0202418	Adenosine analog
	48	S-Adenosyl-L-homocysteine	1.01474	0.0467988	1.00957	0.0653142	1.0124	0.0584369	0.994174	0.055235	Adenosine conjugate
	49	3-Deazaadenosine	1.04555	0.136376	1.0404	0.165669	0.97344	0.140323	0.922517	0.0248078	Adenosine analog
	50	ATP	1.00783	0.0436153	1.02756	0.0384967	1.05517	0.0386794	1.04241	0.015608	Endogenous P2Y agonist
	51	2-Methylthioadenosine triphosphate	0.978398	0.0757731	0.988761	0.0618029	1.02907	0.0664599	1.04867	0.0242413	P2Y agonist
	52	Clopidogrel	1.1087	0.146468	0.919933	0.0977796	0.717354	0.0500314	0.65536	0.0442045	P2Y12 inhibitor
	53	NF 023	1.08806	0.103267	1.08699	0.0869217	1.08978	0.0459009	1.00865	0.0664407	P2X antagonist
	54	NF 279	0.630968	0.058024	0.701891	0.102194	0.94574	0.138864	1.47693	0.0888459	P2X1 antagonist
	55	PPADS	1.116	0.0460746	1.11968	0.103763	1.11869	0.0593176	0.996548	0.0188661	P2X antagonist
	56	PPNDS	1.0452	0.0665763	1.02515	0.0750042	0.982772	0.0692337	0.935068	0.00634013	P2X1 antagonist
	57	P1,P4-Di(adenosine-5')	0.88399	0.0394778	0.96605	0.0411315	0.956059	0.0556676	1.07471	0.0161411	Purinergic receptor ligand
	58	a,b-Methyleneadenosine 5'-triphosphate	0.98319	0.043525	0.942761	0.0933189	0.949539	0.122513	0.958448	0.110457	P2X agonist
	59	b,g-Methyleneadenosine 5'-triphosphate	1.02905	0.0754962	1.06538	0.0735371	1.06161	0.104793	1.02279	0.0331011	P2X agonist
	60	Suramin	1.10554	0.0792855	1.11313	0.102716	1.12304	0.0404763	1.01596	0.0393653	P2Y antagonist
	61	Adenosine-5'-monophosphate Na (AMP)	0.787524	0.0735519	0.880347	0.0223139	0.973712	0.0639531	1.23332	0.0343945	ATP metabolite
	62	N6-Methyladenosine-5'-monophosphate	0.91321	0.0434198	0.908927	0.0418403	0.915223	0.0136002	1.0022	0.0555006	AMP analog
	63	Adenosine-5'-diphosphoribose	1.01605	0.0513235	1.0276	0.0284491	0.957412	0.0425159	0.938669	0.0255668	Endogenous P2Y agonist
	64	Adenosine-5'-diphosphate (ADP)	1.04659	0.0552278	1.11562	0.0386907	1.12133	0.0393804	1.06976	0.0498755	Endogenous P2Y agonist
	65	Uridine-5'-triphosphate	0.997863	0.0547062	1.03997	0.0114158	1.0684	0.042996	1.06869	0.044517	P2Y4 agonist
	66	Uridine-5'-diphosphate	1.2611	0.0523319	1.18327	0.0494778	1.15484	0.0462741	0.911171	0.00179927	P2Y6 agonist
	67	Uridine-5'-monophosphate	1.0635	0.197266	0.986828	0.13957	0.93282	0.122445	0.895222	0.069651	UTP metabolite
	68	a,b-Methyleneadenosine-5'-diphosphate	1.0348	0.145674	0.99127	0.160394	1.0264	0.146192	0.98644	0.00237939	ADP agonist
	69	Ticlopidine	0.832015	0.0359009	0.74305	0.0318153	0.650674	0.0197511	0.779612	0.0257223	P2Y12 receptor ligand
	70	Guanosine-5'-triphosphate Na (GTP)	1.02695	0.109722	0.994635	0.113974	1.03282	0.13849	0.997685	0.0527387	Endogenous agonist
	71	Guanosine-5'-diphosphate Na (GDP)	0.969449	0.0452886	0.97107	0.0462354	1.02155	0.020591	1.05108	0.0304102	Endogenous agonist
